# Supplementary material for: The We Can Quit2 Smoking Cessation Trial: Knowledge Exchange and Dissemination Following a Community-Based Participatory Research Approach
Source: Int J Environ Res Public Health. 2022 Feb 18;19(4):2333. doi: 10.3390/ijerph19042333 (PMC8872427; doi:10.3390/ijerph19042333)
Supplement: Supplementary file 1 [file ijerph-19-02333-s001.zip]

Archive with 2 entries (2 files):
- ijerph-1494282-File S1.pdf
- ijerph-1494282-File S2.pdf
